# Supplementary material for: MFP1 defines the subchloroplast location of starch granule initiation
Source: Proc Natl Acad Sci U S A. 2024 Jan 8;121(3):e2309666121. doi: 10.1073/pnas.2309666121 (PMC10801857; doi:10.1073/pnas.2309666121)
Supplement: Supplementary file 2 — Dataset S01 (XLSX) [file pnas.2309666121.sd01.xlsx]

## Sheet: Gene Sequences
This file contains sequences of genes used in the manuscript.
The sequences are without a stop codon.
MFP1	ATGGGTTTCCTGATAGGGGGCTCTTGCTTCGTCCCTTCTGTTCCTCTACACTCTCGATTCCTTTCATCTCCTTCTTCTTCTTCTTCTTCTTCTCCTTCTTCGTCTCAGTTTGGGCTTCTGTGTTCGAGTAATGTCGCCAAGTTCAAGCGCCGACGACCAACATTGGCTTCTTTAAACCAGGAAGATGGGTACGAGTATGACGTTGCTTCCGCCAAAAGGAGGGCTTTCCTTCTTGTGGGTATCTCTGTTCTTCCCTTTTTGCAGCTTCGATCACCCGCTTTGGCTGATGAAAGAGGCAATGAGATAAAGACATCGAAGGTTGATCTAGAAACTGAGGTTGCAGTAGTTAGTGAAGGAACATCCCCAAATCCATTTCTGGCTCTCCTGAATGGTCTTGGA…
MFP1ΔTMD	ATGGGTTTCCTGATAGGGGGCTCTTGCTTCGTCCCTTCTGTTCCTCTACACTCTCGATTCCTTTCATCTCCTTCTTCTTCTTCTTCTTCTTCTCCTTCTTCGTCTCAGTTTGGGCTTCTGTGTTCGAGTAATGTCGCCAAGTTCAAGCGCCGACGACCAACATTGGCTTCTTTAAACCAGGAAGATGGGTACGAGTATGACGTTGCTTCCGCCCGGCAAGATACAAAAGCTGCTGAGGAAACCATCGAATCTCTAAAGAACCAGTTGAAAGACAGAGAAAGAGCATTGGTTTTGAAGGAGAAAGATTTCGAGGCAAAACTGCAGCATGAGCAGGAAGAGCGGAAAAAGGAAGTAGAAAAGGCAAAAGAGGAACAGTTGTCATTGATCAACCAGTTGAAT…
FIPNMFP1	ATGACGATCGCACCGGCATTGCAGACGACGTTCGTGTCATCAACCAACTTCCTGAAACATTCTTCTTCGTGGGGATCACCATCACCGAACAATGTGATTCTTCCCAAAAACAAGAGATCTTCTTCCTCCGTAGTTGTCGCCGCCGTCGGTGATGTCTCTTCTGACGGAACAATCTACTTAATCGGCGGAGCCATCGCCGTTGCACTCGTCGGAACTGCATTCCCGATCCTCTTCAAACGCAAAGACGCTCGGCAAGATACAAAAGCTGCTGAGGAAACCATCGAATCTCTAAAGAACCAGTTGAAAGACAGAGAAAGAGCATTGGTTTTGAAGGAGAAAGATTTCGAGGCAAAACTGCAGCATGAGCAGGAAGAGCGGAAAAAGGAAGTAGAAAAGGCA…
Tic40NMFP1	ATGGAGAACCTTACCCTAGTTTCTTGCTCAGCTTCTTCTCCAAAGCTGTTAATTGGATGCAATTTCACTTCCTCGCTGAAAAACCCTACTGGGTTTTCTCGTCGGACTCCTAATATTGTCCTCCGGTGTTCCAAAATATCTGCCTCTGCTCAATCTCAATCTCCCTCTTCGCGTCCGGAGAACACTGGAGAAATCGTGGTTGTGAAACAGAGAAGCAAAGCTTTTGCAAGTATATTTTCTTCGAGTCGTGATCAACAGACAACTTCTGTTGCTTCCCCTAGTGTGCCTGTGCCACCACCATCTTCATCAACCATAGGATCACCACTTTTCTGGATTGGTGTTGGTGTTGGTCTATCAGCTTTGTTCTCATATGTAGCTCGGCAAGATACAAAAGCTGCT…
promoterMFP1	CAATCCATCTCTAAGCATGTCTTTATAGAAGCCATATGCTTCATCTACCCTCCCAGCTTTGCCAAGTCCCTTTATCAGTTCCGTGTACGTATAAACTGTTGGTGAACAACCTGCTCGTTTCATCTCCTCGAAAAGATCTAAAGCTTTCTCAACTTTACCCACCTTAAAGTAAATTCCCAACAACGTGGTGTATATTTTCTCTGTAGGCTGCATACAGTTATCCTTCATTTCATCAAACAACCTTATCGCAGAATCATTACGACCTAGTTTTTCATACGAGGATATAAGCGCAGAGTAAGTAATCGTGTCTGGAAAACAGTCACCTTCGTTACACATCTCAGTATAAACCTCATGGACTTTCTCGTGCTGTCCTTCTTGCATCAACATTAGAATCACCGA…
PTST2	ATGGTCTCTATCAACTCCGGCCCCATTTCATCTTTTGTTTCTCGCTATTCGATGATTGATTCCGATACCCTTTTGCATCTTTCTTCTTTTGGTTCAACTTTTAATCCCAATTATAAGGCCAAAGCTTGCATACGTTTTGCAAGAAAAGTTTGTGGGTCTACTGTTCTAGGGTTTCTTGAGGTGAAGCCGAGGAAGAAAAGTTGTTGTTCTCGTTGTAATGGGGTTTCGAGGATGTGTAATAAGCGTAATTTGGGTTGGGATAGCGAGGGAAGTAAGGATCTTGAAACCGAGATTTTGGAGTTTATGAAGAATTCGGAGAAACCTGGGATGTTTCCGAGTAAGAAGGATTTGATTCGTTCTGGAAGATTTGATCTTGTGGAGAGAATTGTAAACCAAGGT…
promoterPTST2	ATAAATCGATAGAACCTGAAAGGCATCAATGTGGTCGGTCCACCATAATTTGTTAAATGCATGGCTAAAATGGCTATTCATTTAATAGTTTACCATGTTTAGATATATTTTTTTGAATGGACCATATGAATATTTGAGGCAAATGGAAGATTAATAATTCTCTTCAAAGAAAAAAACATTATTGGAAGAAACGAAATGGAAAGAAAGAACATACCTAGGATGAACGTAATGGCTCTCCAGCCTCCAAGTTTTTTCTCTGGCAAAATTTTCCGATTCTCAACAACTCCCATCTCCGGCAACGACGATGAGAAAAAGCTATGGGAAAGGTTCGAACAAGTAACAACAAGATGAAGAAGATGTTCTAAAAAAAACCAAAAAAAATGACTAAGAAGATGAATT…
SS4genomic	CTTGTAAAGCAACAATCCACTTAATGAGAGCTTTTTCACTCTTGCTACACTCTCAACATAAAAGATTGATGACCATCTAATTCCCAGCACCTGTAACCCAAGATGAAACAAGCACTTATGGGAATTCTAGATGTAATGGAGAAACCATGACTAAGAATAAACAAAACACATCCTCTGTTTTTGGTCACAAGTCCATTCAAGGTCATCCAAAATGTAGAGGAAAGAACTGCAAAGAATCTTGATAAAATATTTCCGAAGTGTGTATACCTTGAATAAAAAGGCGATCACACACAGAGGAATACAGGTCCCAGGACCATTGCAAAGAATCTGAAAAACTTCAACCAAATCTAATCAATAACCTGATTCAAATGGTTTAATAAAGAACCCTTGAAGAAAGTC…

## Sheet: Proteins Sequences
MFP1	MGFLIGGSCFVPSVPLHSRFLSSPSSSSSSSPSSSQFGLLCSSNVAKFKRRRPTLASLNQEDGYEYDVASAKRRAFLLVGISVLPFLQLRSPALADERGNEIKTSKVDLETEVAVVSEGTSPNPFLALLNGLGIFSAGVLGALYALARQDTKAAEETIESLKNQLKDRERALVLKEKDFEAKLQHEQEERKKEVEKAKEEQLSLINQLNSAKDLVTELGRELSSEKKLCEKLKDQIESLENSLSKAGEDKEALETKLREKLDLVEGLQDRINLLSLELKDSEEKAQRFNASLAKKEAELKELNSIYTQTSRDLAEAKLEIKQQKEELIRTQSELDSKNSAIEELNTRITTLVAEKESYIQKLDSISKDYSALKLTSETQAAADAELISRKEQEIQQLNE…
MFP1ΔTMD	MGFLIGGSCFVPSVPLHSRFLSSPSSSSSSSPSSSQFGLLCSSNVAKFKRRRPTLASLNQEDGYEYDVASARQDTKAAEETIESLKNQLKDRERALVLKEKDFEAKLQHEQEERKKEVEKAKEEQLSLINQLNSAKDLVTELGRELSSEKKLCEKLKDQIESLENSLSKAGEDKEALETKLREKLDLVEGLQDRINLLSLELKDSEEKAQRFNASLAKKEAELKELNSIYTQTSRDLAEAKLEIKQQKEELIRTQSELDSKNSAIEELNTRITTLVAEKESYIQKLDSISKDYSALKLTSETQAAADAELISRKEQEIQQLNENLDRALDDVNKSKDKVADLTEKYEDSKRMLDIELTTVKNLRHELEGTKKTLQASRDRVSDLETMLDESRALCSKLE…
FIPNMFP1	MTIAPALQTTFVSSTNFLKHSSSWGSPSPNNVILPKNKRSSSSVVVAAVGDVSSDGTIYLIGGAIAVALVGTAFPILFKRKDARQDTKAAEETIESLKNQLKDRERALVLKEKDFEAKLQHEQEERKKEVEKAKEEQLSLINQLNSAKDLVTELGRELSSEKKLCEKLKDQIESLENSLSKAGEDKEALETKLREKLDLVEGLQDRINLLSLELKDSEEKAQRFNASLAKKEAELKELNSIYTQTSRDLAEAKLEIKQQKEELIRTQSELDSKNSAIEELNTRITTLVAEKESYIQKLDSISKDYSALKLTSETQAAADAELISRKEQEIQQLNENLDRALDDVNKSKDKVADLTEKYEDSKRMLDIELTTVKNLRHELEGTKKTLQASRDRVSDLETM…
Tic40NMFP1	MENLTLVSCSASSPKLLIGCNFTSSLKNPTGFSRRTPNIVLRCSKISASAQSQSPSSRPENTGEIVVVKQRSKAFASIFSSSRDQQTTSVASPSVPVPPPSSSTIGSPLFWIGVGVGLSALFSYVARQDTKAAEETIESLKNQLKDRERALVLKEKDFEAKLQHEQEERKKEVEKAKEEQLSLINQLNSAKDLVTELGRELSSEKKLCEKLKDQIESLENSLSKAGEDKEALETKLREKLDLVEGLQDRINLLSLELKDSEEKAQRFNASLAKKEAELKELNSIYTQTSRDLAEAKLEIKQQKEELIRTQSELDSKNSAIEELNTRITTLVAEKESYIQKLDSISKDYSALKLTSETQAAADAELISRKEQEIQQLNENLDRALDDVNKSKDKVADLTE…
HisMFP1-cTP	MSYYHHHHHHDYDIPTTENLYFQGAMGSMRQDTKAAEETIESLKNQLKDRERALVLKEKDFEAKLQHEQEERKKEVEKAKEEQLSLINQLNSAKDLVTELGRELSSEKKLCEKLKDQIESLENSLSKAGEDKEALETKLREKLDLVEGLQDRINLLSLELKDSEEKAQRFNASLAKKEAELKELNSIYTQTSRDLAEAKLEIKQQKEELIRTQSELDSKNSAIEELNTRITTLVAEKESYIQKLDSISKDYSALKLTSETQAAADAELISRKEQEIQQLNENLDRALDDVNKSKDKVADLTEKYEDSKRMLDIELTTVKNLRHELEGTKKTLQASRDRVSDLETMLDESRALCSKLESELAIVHEEWKEAKERYERNLDAEKQKNEISASELALEKDLR…
PTST2	MVSINSGPISSFVSRYSMIDSDTLLHLSSFGSTFNPNYKAKACIRFARKVCGSTVLGFLEVKPRKKSCCSRCNGVSRMCNKRNLGWDSEGSKDLETEILEFMKNSEKPGMFPSKKDLIRSGRFDLVERIVNQGGWLSMGWDLDEQEEKVRVNENVTPQDLHIEKQLPNCNSPEMDKTLNHGDLDLSSNLSSSTEQVESRNDSGIEGILTRLEKERNLSLGISVRENGKSNGAMHDISPNGSVPWSSRIVTASEIQEVDGSRGSGEYAQSRYQGAKSVSGKPGLSDSPTSETWRTWSMRRAGFTDEDFEAAEISSSGLTGVKKDDTKKDSGDSMNGKDRIASSSEDVNKTHIKHRLQQLQSELSSVLHSLRSPPDKVVTSKDSETTAGNLENLSDDWEYK…

## Sheet: Primers
MFP1_Bam_For	AAGGATCCATGCGGCAAGATACAAAAG	For recombinant protein expression
MFP1_SalI_Rev	AAGTCGACTCAAGAACTGGTACTGCTCTTTC
